# Supplementary material for: Whole Genome-Based Characterization of Multidrug Resistant Enterobacter and Klebsiella aerogenes Isolates from Lebanon
Source: Microbiol Spectr. 2023 Jan 18;11(1):e02917-22. doi: 10.1128/spectrum.02917-22 (PMC9927356; doi:10.1128/spectrum.02917-22)
Supplement: Supplemental file 1 — Table S1. Download spectrum.02917-22-s0001.xlsx, XLSX file, 0.01 MB [file spectrum.02917-22-s0001.xlsx]

## Sheet: Reference Genomes
	Table S1: Reference genome data availability for average nucleotide identity.
	Accession Number	Bacterial Species Reference	Subspecies and strain	Link
	NC_014121.1	Enterobacter cloacae	subsp. cloacae ATCC 13047	https://www.ncbi.nlm.nih.gov/nuccore/NC_014121.1/
	CP003678.1	Enterobacter cloacae	subsp. dissolvens SDM	https://www.ncbi.nlm.nih.gov/nuccore/CP003678.1/
	NZ_CP017186.1	Enterobacter hormaechei	subsp. hoffmannii strain DSM 14563	https://www.ncbi.nlm.nih.gov/nuccore/NZ_CP017186.1/
	NZ_CP010377.1	Enterobacter hormaechei	subsp. hormaechei strain 34983	https://www.ncbi.nlm.nih.gov/nuccore/NZ_CP010377.1/
	NZ_CP017180.1	Enterobacter hormaechei	subsp. oharae strain DSM 16687	https://www.ncbi.nlm.nih.gov/nuccore/NZ_CP017180.1/
	NZ_CP017179.1	Enterobacter hormaechei	subsp. steigerwaltii strain DSM 16691	https://www.ncbi.nlm.nih.gov/nuccore/NZ_CP017179.1/
	NZ_CP017183.1	Enterobacter hormaechei	subsp. xiangfangensis strain LMG27195	https://www.ncbi.nlm.nih.gov/nuccore/NZ_CP017183.1/
	NC_015663.1	Klebsiella aerogenes	KCTC 2190	https://www.ncbi.nlm.nih.gov/nuccore/NC_015663.1/
