# Supplementary material for: Whole Genome-Based Characterization of Multidrug Resistant Enterobacter and Klebsiella aerogenes Isolates from Lebanon
Source: Microbiol Spectr. 2023 Jan 18;11(1):e02917-22. doi: 10.1128/spectrum.02917-22 (PMC9927356; doi:10.1128/spectrum.02917-22)
Supplement: Supplemental file 2 — Table S2. Download spectrum.02917-22-s0002.xlsx, XLSX file, 0.02 MB [file spectrum.02917-22-s0002.xlsx]

## Sheet: Sheet1
	Table S2: ANI matrix values of all isolates against type references.
	Query	Reference	ANI value	Bidirectional fragment mappings	Total query fragments
	ENM10	E. xiangfangensis	98.9373	1414	1570
	ENM10	E. oharae	97.1776	1376	1570
	ENM10	E. steigerwaltii	97.0431	1373	1570
	ENM10	E. hormaechei	96.9722	1392	1570
	ENM10	E. hoffmanii	95.9562	1352	1570
	ENM10	E. cloacae	87.5766	1286	1570
	ENM10	E. dissolvens	87.5578	1253	1570
	ENM10	K.aerogenes	81.6616	882	1570
	ENM11	E. xiangfangensis	98.9492	1406	1559
	ENM11	E. oharae	97.1733	1372	1559
	ENM11	E. steigerwaltii	97.0701	1359	1559
	ENM11	E. hormaechei	96.9622	1387	1559
	ENM11	E. hoffmanii	95.9938	1334	1559
	ENM11	E. cloacae	87.6348	1265	1559
	ENM11	E. dissolvens	87.5465	1228	1559
	ENM11	K.aerogenes	81.5446	876	1559
	ENM12	E. hoffmanii	98.9865	1381	1638
	ENM12	E. steigerwaltii	96.0369	1326	1638
	ENM12	E. hormaechei	95.9446	1353	1638
	ENM12	E. oharae	95.9184	1346	1638
	ENM12	E. xiangfangensis	95.8459	1391	1638
	ENM12	E. cloacae	87.7595	1241	1638
	ENM12	E. dissolvens	87.4585	1246	1638
	ENM12	K.aerogenes	81.4485	868	1638
	ENM13	E. xiangfangensis	98.8283	1434	1600
	ENM13	E. oharae	97.0359	1384	1600
	ENM13	E. steigerwaltii	97.0117	1387	1600
	ENM13	E. hormaechei	96.9188	1407	1600
	ENM13	E. hoffmanii	95.9621	1363	1600
	ENM13	E. cloacae	87.6517	1301	1600
	ENM13	E. dissolvens	87.5197	1259	1600
	ENM13	K.aerogenes	81.6444	875	1600
	ENM14	E. hoffmanii	99.0356	1387	1561
	ENM14	E. xiangfangensis	95.8615	1386	1561
	ENM14	E. hormaechei	95.8465	1369	1561
	ENM14	E. oharae	95.8179	1372	1561
	ENM14	E. steigerwaltii	95.7733	1368	1561
	ENM14	E. cloacae	87.6455	1289	1561
	ENM14	E. dissolvens	87.4056	1248	1561
	ENM14	K.aerogenes	81.5049	874	1561
	ENM15	E. hormaechei	99.4561	1459	1586
	ENM15	E. steigerwaltii	98.778	1417	1586
	ENM15	E. oharae	97.5849	1404	1586
	ENM15	E. xiangfangensis	96.9686	1393	1586
	ENM15	E. hoffmanii	95.8455	1354	1586
	ENM15	E. cloacae	87.6597	1298	1586
	ENM15	E. dissolvens	87.5608	1263	1586
	ENM15	K.aerogenes	81.7169	880	1586
	ENM16	E. hormaechei	99.0107	1413	1546
	ENM16	E. steigerwaltii	98.9758	1424	1546
	ENM16	E. oharae	97.7468	1363	1546
	ENM16	E. xiangfangensis	97.1475	1366	1546
	ENM16	E. hoffmanii	95.9648	1351	1546
	ENM16	E. cloacae	87.6312	1270	1546
	ENM16	E. dissolvens	87.5529	1265	1546
	ENM16	K.aerogenes	81.5528	886	1546
	ENM17	E. hormaechei	99.4396	1460	1578
	ENM17	E. steigerwaltii	98.8349	1410	1578
	ENM17	E. oharae	97.6375	1392	1578
	ENM17	E. xiangfangensis	97.0017	1392	1578
	ENM17	E. hoffmanii	95.8158	1352	1578
	ENM17	E. cloacae	87.696	1283	1578
	ENM17	E. dissolvens	87.5252	1270	1578
	ENM17	K.aerogenes	81.7739	857	1578
	ENM18	E. xiangfangensis	98.9342	1429	1598
	ENM18	E. oharae	97.1749	1398	1598
	ENM18	E. steigerwaltii	97.0451	1380	1598
	ENM18	E. hormaechei	96.9787	1412	1598
	ENM18	E. hoffmanii	95.928	1364	1598
	ENM18	E. cloacae	87.6486	1287	1598
	ENM18	E. dissolvens	87.5268	1273	1598
	ENM18	K.aerogenes	81.724	877	1598
	ENM19	E. xiangfangensis	99.7512	1456	1534
	ENM19	E. steigerwaltii	97.0812	1351	1534
	ENM19	E. hormaechei	97.0692	1382	1534
	ENM19	E. oharae	97.0487	1368	1534
	ENM19	E. hoffmanii	95.9573	1329	1534
	ENM19	E. cloacae	87.6626	1287	1534
	ENM19	E. dissolvens	87.5112	1267	1534
	ENM19	K.aerogenes	81.5657	883	1534
	ENM1	E. cloacae	98.4743	1528	1649
	ENM1	E. dissolvens	95.357	1486	1649
	ENM1	E. oharae	87.731	1319	1649
	ENM1	E. xiangfangensis	87.6297	1314	1649
	ENM1	E. hormaechei	87.5835	1322	1649
	ENM1	E. steigerwaltii	87.5388	1348	1649
	ENM1	E. hoffmanii	87.4226	1293	1649
	ENM1	K.aerogenes	81.4352	908	1649
	ENM20	E. xiangfangensis	98.9404	1413	1659
	ENM20	E. oharae	97.1448	1376	1659
	ENM20	E. steigerwaltii	97.0434	1369	1659
	ENM20	E. hormaechei	96.9339	1402	1659
	ENM20	E. hoffmanii	95.9835	1345	1659
	ENM20	E. cloacae	87.5548	1278	1659
	ENM20	E. dissolvens	87.4889	1264	1659
	ENM20	K.aerogenes	81.5889	879	1659
	ENM21	E. hormaechei	99.4246	1449	1570
	ENM21	E. steigerwaltii	98.8139	1398	1570
	ENM21	E. oharae	97.6021	1377	1570
	ENM21	E. xiangfangensis	97.0193	1372	1570
	ENM21	E. hoffmanii	95.8074	1343	1570
	ENM21	E. cloacae	87.7295	1279	1570
	ENM21	E. dissolvens	87.6068	1254	1570
	ENM21	K.aerogenes	81.7549	868	1570
	ENM22	E. hoffmanii	99.0732	1366	1532
	ENM22	E. hormaechei	95.8818	1340	1532
	ENM22	E. xiangfangensis	95.8778	1374	1532
	ENM22	E. oharae	95.8392	1353	1532
	ENM22	E. steigerwaltii	95.8324	1353	1532
	ENM22	E. cloacae	87.6095	1257	1532
	ENM22	E. dissolvens	87.4171	1249	1532
	ENM22	K.aerogenes	81.5981	857	1532
	ENM23	E. hormaechei	99.8508	1525	1619
	ENM23	E. steigerwaltii	98.9421	1379	1619
	ENM23	E. oharae	97.6036	1369	1619
	ENM23	E. xiangfangensis	96.9684	1379	1619
	ENM23	E. hoffmanii	95.838	1347	1619
	ENM23	E. cloacae	87.5805	1294	1619
	ENM23	E. dissolvens	87.4796	1256	1619
	ENM23	K.aerogenes	81.6008	867	1619
	ENM24	E. xiangfangensis	98.985	1417	1651
	ENM24	E. oharae	97.2272	1381	1651
	ENM24	E. steigerwaltii	97.1512	1361	1651
	ENM24	E. hormaechei	97.0583	1387	1651
	ENM24	E. hoffmanii	96.0327	1351	1651
	ENM24	E. cloacae	87.6093	1260	1651
	ENM24	E. dissolvens	87.6003	1236	1651
	ENM24	K.aerogenes	81.6932	873	1651
	ENM25	E. xiangfangensis	99.0069	1395	1554
	ENM25	E. steigerwaltii	97.0649	1356	1554
	ENM25	E. oharae	97.0327	1374	1554
	ENM25	E. hormaechei	97.0239	1363	1554
	ENM25	E. hoffmanii	95.9631	1343	1554
	ENM25	E. cloacae	87.5923	1269	1554
	ENM25	E. dissolvens	87.5479	1245	1554
	ENM25	K.aerogenes	81.6364	871	1554
	ENM26	E. xiangfangensis	98.9108	1410	1634
	ENM26	E. oharae	97.1132	1377	1634
	ENM26	E. steigerwaltii	97.041	1366	1634
	ENM26	E. hormaechei	97.0286	1381	1634
	ENM26	E. hoffmanii	95.9719	1345	1634
	ENM26	E. cloacae	87.5811	1275	1634
	ENM26	E. dissolvens	87.5148	1258	1634
	ENM26	K.aerogenes	81.7361	874	1634
	ENM27	E. xiangfangensis	98.8471	1413	1601
	ENM27	E. steigerwaltii	97.0357	1370	1601
	ENM27	E. oharae	97.0057	1383	1601
	ENM27	E. hormaechei	96.9397	1388	1601
	ENM27	E. hoffmanii	95.9809	1341	1601
	ENM27	E. cloacae	87.6052	1301	1601
	ENM27	E. dissolvens	87.5221	1250	1601
	ENM27	K.aerogenes	81.6572	871	1601
	ENM28	E. hormaechei	98.8527	1450	1695
	ENM28	E. steigerwaltii	98.8119	1441	1695
	ENM28	E. oharae	97.5144	1406	1695
	ENM28	E. xiangfangensis	96.9692	1417	1695
	ENM28	E. hoffmanii	95.8607	1357	1695
	ENM28	E. cloacae	87.5172	1313	1695
	ENM28	E. dissolvens	87.5126	1287	1695
	ENM28	K.aerogenes	81.6181	874	1695
	ENM29	E. xiangfangensis	98.7733	1447	1670
	ENM29	E. steigerwaltii	97.0162	1389	1670
	ENM29	E. oharae	97.0098	1400	1670
	ENM29	E. hormaechei	96.9816	1420	1670
	ENM29	E. hoffmanii	95.831	1393	1670
	ENM29	E. cloacae	87.5518	1293	1670
	ENM29	E. dissolvens	87.4846	1281	1670
	ENM29	K.aerogenes	81.6473	890	1670
	ENM2	E. xiangfangensis	98.9972	1453	1726
	ENM2	E. oharae	97.2211	1418	1726
	ENM2	E. steigerwaltii	97.0726	1401	1726
	ENM2	E. hormaechei	97.0395	1423	1726
	ENM2	E. hoffmanii	95.9571	1383	1726
	ENM2	E. cloacae	87.5873	1307	1726
	ENM2	E. dissolvens	87.5554	1264	1726
	ENM2	K.aerogenes	81.6931	877	1726
	ENM30	E. xiangfangensis	98.9692	1473	1657
	ENM30	E. oharae	97.149	1446	1657
	ENM30	E. steigerwaltii	97.0279	1425	1657
	ENM30	E. hormaechei	97.0027	1453	1657
	ENM30	E. hoffmanii	95.993	1398	1657
	ENM30	E. cloacae	87.7738	1313	1657
	ENM30	E. dissolvens	87.6592	1275	1657
	ENM30	K.aerogenes	81.8637	896	1657
	ENM31	E. xiangfangensis	98.9544	1418	1645
	ENM31	E. oharae	97.1754	1380	1645
	ENM31	E. steigerwaltii	97.0396	1363	1645
	ENM31	E. hormaechei	96.9675	1394	1645
	ENM31	E. hoffmanii	95.9863	1350	1645
	ENM31	E. cloacae	87.6525	1255	1645
	ENM31	E. dissolvens	87.606	1237	1645
	ENM31	K.aerogenes	81.6594	867	1645
	ENM32	E. xiangfangensis	98.9369	1386	1612
	ENM32	E. oharae	97.1398	1359	1612
	ENM32	E. steigerwaltii	97.0902	1344	1612
	ENM32	E. hormaechei	96.9275	1368	1612
	ENM32	E. hoffmanii	95.9805	1327	1612
	ENM32	E. cloacae	87.6709	1253	1612
	ENM32	E. dissolvens	87.5736	1237	1612
	ENM32	K.aerogenes	81.644	864	1612
	ENM33	E. xiangfangensis	98.957	1407	1630
	ENM33	E. oharae	97.1531	1374	1630
	ENM33	E. hormaechei	97.0238	1378	1630
	ENM33	E. steigerwaltii	97.0183	1361	1630
	ENM33	E. hoffmanii	95.9437	1342	1630
	ENM33	E. cloacae	87.5744	1263	1630
	ENM33	E. dissolvens	87.5366	1245	1630
	ENM33	K.aerogenes	81.6345	865	1630
	ENM34	E. xiangfangensis	99.033	1426	1560
	ENM34	E. hormaechei	97.0869	1382	1560
	ENM34	E. oharae	97.0574	1387	1560
	ENM34	E. steigerwaltii	97.0499	1398	1560
	ENM34	E. hoffmanii	95.9494	1364	1560
	ENM34	E. cloacae	87.5449	1295	1560
	ENM34	E. dissolvens	87.4817	1300	1560
	ENM34	K.aerogenes	81.6935	871	1560
	ENM35	E. xiangfangensis	98.9305	1417	1647
	ENM35	E. oharae	97.1656	1382	1647
	ENM35	E. steigerwaltii	97.0382	1364	1647
	ENM35	E. hormaechei	96.9703	1395	1647
	ENM35	E. hoffmanii	95.938	1353	1647
	ENM35	E. cloacae	87.6169	1270	1647
	ENM35	E. dissolvens	87.5104	1241	1647
	ENM35	K.aerogenes	81.6335	877	1647
	ENM36	E. xiangfangensis	98.9681	1387	1612
	ENM36	E. oharae	97.1655	1350	1612
	ENM36	E. steigerwaltii	97.0598	1340	1612
	ENM36	E. hormaechei	97.0291	1362	1612
	ENM36	E. hoffmanii	95.9712	1325	1612
	ENM36	E. cloacae	87.6578	1253	1612
	ENM36	E. dissolvens	87.585	1222	1612
	ENM36	K.aerogenes	81.6514	857	1612
	ENM37	E. xiangfangensis	98.8741	1411	1554
	ENM37	E. steigerwaltii	97.0951	1369	1554
	ENM37	E. oharae	97.0563	1375	1554
	ENM37	E. hormaechei	96.988	1380	1554
	ENM37	E. hoffmanii	95.9217	1342	1554
	ENM37	E. cloacae	87.7011	1292	1554
	ENM37	E. dissolvens	87.6597	1235	1554
	ENM37	K.aerogenes	81.5719	868	1554
	ENM38	E. xiangfangensis	99.1754	1417	1483
	ENM38	E. oharae	97.195	1375	1483
	ENM38	E. steigerwaltii	97.1251	1368	1483
	ENM38	E. hormaechei	97.1237	1362	1483
	ENM38	E. hoffmanii	96.0323	1345	1483
	ENM38	E. cloacae	87.6674	1267	1483
	ENM38	E. dissolvens	87.5601	1265	1483
	ENM38	K.aerogenes	81.536	880	1483
	ENM39	E. xiangfangensis	99.1368	1440	1509
	ENM39	E. oharae	97.2349	1389	1509
	ENM39	E. steigerwaltii	97.125	1383	1509
	ENM39	E. hormaechei	97.1225	1382	1509
	ENM39	E. hoffmanii	95.9548	1367	1509
	ENM39	E. cloacae	87.6577	1289	1509
	ENM39	E. dissolvens	87.5347	1281	1509
	ENM39	K.aerogenes	81.6066	892	1509
	ENM3	E. oharae	99.6526	1434	1559
	ENM3	E. steigerwaltii	97.5958	1373	1559
	ENM3	E. hormaechei	97.4853	1401	1559
	ENM3	E. xiangfangensis	96.9627	1398	1559
	ENM3	E. hoffmanii	95.9478	1348	1559
	ENM3	E. cloacae	87.981	1272	1559
	ENM3	E. dissolvens	87.6529	1264	1559
	ENM3	K.aerogenes	81.5791	907	1559
	ENM40	E. xiangfangensis	98.8336	1327	1445
	ENM40	E. steigerwaltii	97.0564	1278	1445
	ENM40	E. oharae	97.0436	1291	1445
	ENM40	E. hormaechei	96.9742	1301	1445
	ENM40	E. hoffmanii	95.9416	1258	1445
	ENM40	E. cloacae	87.7065	1222	1445
	ENM40	E. dissolvens	87.5751	1179	1445
	ENM40	K.aerogenes	81.6657	824	1445
	ENM41	E. xiangfangensis	98.9904	1313	1507
	ENM41	E. oharae	97.1202	1292	1507
	ENM41	E. steigerwaltii	97.0859	1280	1507
	ENM41	E. hormaechei	97.0243	1300	1507
	ENM41	E. hoffmanii	96.0151	1262	1507
	ENM41	E. dissolvens	87.5194	1176	1507
	ENM41	E. cloacae	87.5063	1204	1507
	ENM41	K.aerogenes	81.6814	824	1507
	ENM42	E. xiangfangensis	98.9641	1438	1696
	ENM42	E. steigerwaltii	97.0058	1392	1696
	ENM42	E. oharae	96.9786	1404	1696
	ENM42	E. hormaechei	96.9565	1403	1696
	ENM42	E. hoffmanii	95.9141	1366	1696
	ENM42	E. cloacae	87.635	1313	1696
	ENM42	E. dissolvens	87.5904	1284	1696
	ENM42	K.aerogenes	81.6182	915	1696
	ENM43	E. hoffmanii	99.084	1418	1523
	ENM43	E. oharae	95.9503	1365	1523
	ENM43	E. steigerwaltii	95.9081	1385	1523
	ENM43	E. hormaechei	95.9028	1358	1523
	ENM43	E. xiangfangensis	95.8324	1382	1523
	ENM43	E. cloacae	87.5633	1276	1523
	ENM43	E. dissolvens	87.5528	1247	1523
	ENM43	K.aerogenes	81.4487	892	1523
	ENM44	E. hormaechei	98.9716	1434	1529
	ENM44	E. steigerwaltii	98.8992	1456	1529
	ENM44	E. oharae	97.7274	1380	1529
	ENM44	E. xiangfangensis	97.1229	1376	1529
	ENM44	E. hoffmanii	95.8739	1380	1529
	ENM44	E. cloacae	87.5747	1282	1529
	ENM44	E. dissolvens	87.5659	1294	1529
	ENM44	K.aerogenes	81.747	879	1529
	ENM45	E. hoffmanii	99.0748	1418	1520
	ENM45	E. oharae	95.8993	1364	1520
	ENM45	E. steigerwaltii	95.8964	1382	1520
	ENM45	E. xiangfangensis	95.8797	1367	1520
	ENM45	E. hormaechei	95.8535	1370	1520
	ENM45	E. cloacae	87.5337	1299	1520
	ENM45	E. dissolvens	87.5049	1258	1520
	ENM45	K.aerogenes	81.5824	875	1520
	ENM46	E. steigerwaltii	98.7765	1446	1616
	ENM46	E. hormaechei	98.7578	1459	1616
	ENM46	E. oharae	97.6328	1427	1616
	ENM46	E. xiangfangensis	97.0164	1427	1616
	ENM46	E. hoffmanii	95.873	1387	1616
	ENM46	E. cloacae	87.6348	1314	1616
	ENM46	E. dissolvens	87.5064	1299	1616
	ENM46	K.aerogenes	81.4899	903	1616
	ENM47	E. steigerwaltii	98.8642	1447	1613
	ENM47	E. hormaechei	98.8565	1473	1613
	ENM47	E. oharae	97.6027	1416	1613
	ENM47	E. xiangfangensis	97.0024	1426	1613
	ENM47	E. hoffmanii	95.9054	1388	1613
	ENM47	E. cloacae	87.5095	1332	1613
	ENM47	E. dissolvens	87.4999	1290	1613
	ENM47	K.aerogenes	81.6138	900	1613
	ENM48	E. xiangfangensis	98.7966	1245	1344
	ENM48	E. hormaechei	97.1311	1228	1344
	ENM48	E. steigerwaltii	97.0792	1219	1344
	ENM48	E. oharae	97.0761	1219	1344
	ENM48	E. hoffmanii	95.8739	1199	1344
	ENM48	E. cloacae	87.5877	1138	1344
	ENM48	E. dissolvens	87.5022	1134	1344
	ENM48	K.aerogenes	81.6157	785	1344
	ENM4	E. hoffmanii	99.0668	1412	1518
	ENM4	E. steigerwaltii	95.9189	1373	1518
	ENM4	E. xiangfangensis	95.8791	1370	1518
	ENM4	E. oharae	95.8713	1354	1518
	ENM4	E. hormaechei	95.8116	1366	1518
	ENM4	E. cloacae	87.5715	1265	1518
	ENM4	E. dissolvens	87.4638	1267	1518
	ENM4	K.aerogenes	81.6236	877	1518
	ENM5	E. hormaechei	99.0088	1440	1529
	ENM5	E. steigerwaltii	98.939	1451	1529
	ENM5	E. oharae	97.7293	1397	1529
	ENM5	E. xiangfangensis	97.2191	1378	1529
	ENM5	E. hoffmanii	95.8832	1392	1529
	ENM5	E. cloacae	87.5098	1315	1529
	ENM5	E. dissolvens	87.4712	1300	1529
	ENM5	K.aerogenes	81.4492	908	1529
	ENM6	E. hormaechei	98.8934	1456	1647
	ENM6	E. steigerwaltii	98.8351	1452	1647
	ENM6	E. oharae	97.6405	1413	1647
	ENM6	E. xiangfangensis	97.1189	1418	1647
	ENM6	E. hoffmanii	95.8731	1378	1647
	ENM6	E. cloacae	87.6439	1308	1647
	ENM6	E. dissolvens	87.5472	1291	1647
	ENM6	K.aerogenes	81.4255	912	1647
	ENM7	E. hormaechei	98.8552	1460	1553
	ENM7	E. steigerwaltii	98.8067	1434	1553
	ENM7	E. oharae	97.5961	1400	1553
	ENM7	E. xiangfangensis	97.0654	1419	1553
	ENM7	E. hoffmanii	95.9308	1366	1553
	ENM7	E. cloacae	87.651	1310	1553
	ENM7	E. dissolvens	87.5771	1258	1553
	ENM7	K.aerogenes	81.6556	892	1553
	ENM8	E. hormaechei	98.927	1452	1596
	ENM8	E. steigerwaltii	98.8286	1451	1596
	ENM8	E. oharae	97.6517	1410	1596
	ENM8	E. xiangfangensis	97.1334	1409	1596
	ENM8	E. hoffmanii	95.9261	1369	1596
	ENM8	E. cloacae	87.6578	1310	1596
	ENM8	E. dissolvens	87.5182	1294	1596
	ENM8	K.aerogenes	81.5539	897	1596
	ENM9	E. hoffmanii	99.0665	1406	1518
	ENM9	E. steigerwaltii	95.8917	1371	1518
	ENM9	E. xiangfangensis	95.8738	1373	1518
	ENM9	E. oharae	95.8269	1354	1518
	ENM9	E. hormaechei	95.8247	1377	1518
	ENM9	E. cloacae	87.544	1271	1518
	ENM9	E. dissolvens	87.4469	1274	1518
	ENM9	K.aerogenes	81.6392	871	1518
	KAM10	K.aerogenes	98.6381	1485	1567
	KAM10	E. steigerwaltii	81.5361	853	1567
	KAM10	E. hoffmanii	81.5336	823	1567
	KAM10	E. oharae	81.5142	873	1567
	KAM10	E. hormaechei	81.4957	861	1567
	KAM10	E. xiangfangensis	81.4202	879	1567
	KAM10	E. cloacae	81.3729	863	1567
	KAM10	E. dissolvens	81.3044	879	1567
	KAM11	K.aerogenes	98.6379	1585	1775
	KAM11	E. oharae	81.6596	876	1775
	KAM11	E. xiangfangensis	81.6149	871	1775
	KAM11	E. hoffmanii	81.5729	863	1775
	KAM11	E. hormaechei	81.5601	897	1775
	KAM11	E. steigerwaltii	81.543	876	1775
	KAM11	E. dissolvens	81.3991	912	1775
	KAM11	E. cloacae	81.3105	914	1775
	KAM1	K.aerogenes	96.9626	1567	1663
	KAM1	E. hoffmanii	81.4864	854	1663
	KAM1	E. oharae	81.3742	903	1663
	KAM1	E. xiangfangensis	81.3575	886	1663
	KAM1	E. hormaechei	81.3537	901	1663
	KAM1	E. cloacae	81.3174	896	1663
	KAM1	E. steigerwaltii	81.3004	879	1663
	KAM1	E. dissolvens	81.2743	891	1663
	KAM2	K.aerogenes	98.646	1581	1718
	KAM2	E. xiangfangensis	81.5571	875	1718
	KAM2	E. hormaechei	81.4965	878	1718
	KAM2	E. steigerwaltii	81.4533	871	1718
	KAM2	E. oharae	81.4353	898	1718
	KAM2	E. hoffmanii	81.4333	861	1718
	KAM2	E. cloacae	81.3499	901	1718
	KAM2	E. dissolvens	81.3367	902	1718
	KAM3	K.aerogenes	99.0045	1564	1699
	KAM3	E. hormaechei	81.5543	893	1699
	KAM3	E. oharae	81.4928	891	1699
	KAM3	E. hoffmanii	81.4806	866	1699
	KAM3	E. steigerwaltii	81.475	869	1699
	KAM3	E. dissolvens	81.4632	913	1699
	KAM3	E. xiangfangensis	81.4619	878	1699
	KAM3	E. cloacae	81.4137	877	1699
	KAM4	K.aerogenes	96.9707	1561	1662
	KAM4	E. hoffmanii	81.4707	862	1662
	KAM4	E. xiangfangensis	81.4076	884	1662
	KAM4	E. oharae	81.363	901	1662
	KAM4	E. hormaechei	81.3472	905	1662
	KAM4	E. cloacae	81.3184	888	1662
	KAM4	E. dissolvens	81.3032	900	1662
	KAM4	E. steigerwaltii	81.2999	882	1662
	KAM5	K.aerogenes	98.6364	1580	1708
	KAM5	E. oharae	81.5928	878	1708
	KAM5	E. xiangfangensis	81.4538	883	1708
	KAM5	E. steigerwaltii	81.4139	884	1708
	KAM5	E. dissolvens	81.3874	907	1708
	KAM5	E. cloacae	81.3765	901	1708
	KAM5	E. hormaechei	81.3514	912	1708
	KAM5	E. hoffmanii	81.3449	872	1708
	KAM6	K.aerogenes	98.6324	1582	1707
	KAM6	E. oharae	81.5585	875	1707
	KAM6	E. steigerwaltii	81.4884	872	1707
	KAM6	E. xiangfangensis	81.4863	884	1707
	KAM6	E. dissolvens	81.4682	905	1707
	KAM6	E. hoffmanii	81.4103	864	1707
	KAM6	E. hormaechei	81.3729	904	1707
	KAM6	E. cloacae	81.3518	908	1707
	KAM7	K.aerogenes	98.5943	1553	1659
	KAM7	E. hormaechei	81.676	874	1659
	KAM7	E. oharae	81.6665	871	1659
	KAM7	E. xiangfangensis	81.5705	893	1659
	KAM7	E. hoffmanii	81.4541	851	1659
	KAM7	E. cloacae	81.4409	897	1659
	KAM7	E. steigerwaltii	81.4047	876	1659
	KAM7	E. dissolvens	81.3514	897	1659
	KAM8	K.aerogenes	98.6519	1566	1649
	KAM8	E. hormaechei	81.536	882	1649
	KAM8	E. steigerwaltii	81.5286	872	1649
	KAM8	E. xiangfangensis	81.4611	886	1649
	KAM8	E. oharae	81.4592	886	1649
	KAM8	E. hoffmanii	81.3832	872	1649
	KAM8	E. dissolvens	81.3253	898	1649
	KAM8	E. cloacae	81.3223	896	1649
	KAM9	K.aerogenes	98.5379	1612	1686
	KAM9	E. hormaechei	81.7045	911	1686
	KAM9	E. hoffmanii	81.7023	868	1686
	KAM9	E. oharae	81.6733	917	1686
	KAM9	E. dissolvens	81.5959	914	1686
	KAM9	E. steigerwaltii	81.5654	914	1686
	KAM9	E. cloacae	81.5165	904	1686
	KAM9	E. xiangfangensis	81.4696	909	1686
