# Supplementary material for: Whole Genome-Based Characterization of Multidrug Resistant Enterobacter and Klebsiella aerogenes Isolates from Lebanon
Source: Microbiol Spectr. 2023 Jan 18;11(1):e02917-22. doi: 10.1128/spectrum.02917-22 (PMC9927356; doi:10.1128/spectrum.02917-22)
Supplement: Supplemental file 3 — Table S3. Download spectrum.02917-22-s0003.xlsx, XLSX file, 0.01 MB [file spectrum.02917-22-s0003.xlsx]

## Sheet: Sheet1
	Table S3: Kleborate analysis output for K.aerogenes isolates identified in the study.
	Strain	Virulence score	Resistance score	Yersiniabactin	YbST	Colibactin	CbST	Aerobactin	Salmochelin	gapA	infB	rpoB	ybtS	ybtX	ybtQ	ybtP	ybtA	irp2	irp1	ybtU	ybtT	ybtE	fyuA	clbA	clbB	clbC	clbD	clbE	clbF	clbG	clbH	clbI	clbL	clbM	clbN	clbO	clbP	clbQ	AGly	Col	Fcyn	Flq	Bla	Bla_Carb	Bla_ESBL	Bla_ESBL_inhR	Bla_broad	Bla_broad_inhR
	KAM10	0	2	-	0	-	0	-	-	85*	119*	57*	-	-	-	-	-	-	-	-	-	-	-	-	-	-	-	-	-	-	-	-	-	-	-	-	-	-	-	-	-	Qnr-S1;GyrA-83T	AmpC*	OXA-48	SHV-12	-	-	-
	KAM11	2	0	ybt 17; ICEKp10	281-2LV	clb 3	17-1LV	-	-	85*	119*	57*	6	15	5*	4	11	152*	26	2	11	4	2	2	10*	2	2	2	2	2	8	2	2	2	2	2	2	2	-	-	-	GyrA-83T	AmpC;OXA-1	-	-	-	-	-
	KAM1	0	0	-	0	-	0	-	-	85*	119*	81*	-	-	-	-	-	-	-	-	-	-	-	-	-	-	-	-	-	-	-	-	-	-	-	-	-	-	-	-	-	GyrA-83T	AmpC*	-	-	-	-	-
	KAM2	2	0	ybt 17; ICEKp10	289-2LV	clb 3	13	-	-	85*	119*	57*	6	15	5	4	11	28*	26*	2	11	4	2	2	10	2	2	2	2	2	3	2	2	2	2	2	2	2	-	-	-	GyrA-83T	AmpC	-	-	-	-	-
	KAM3	2	0	ybt 17; ICEKp10	289-1LV	clb 3	17-2LV	-	-	3*	119*	57*	6	15	5*	4	11	28	26	2	11	4	2	2	9*	2*	2	2	2	2	8	2	2	2	2	2	2	2	-	-	-	GyrA-83T	AmpC*	-	-	-	-	-
	KAM4	0	0	-	0	-	0	-	-	85*	119*	81*	-	-	-	-	-	-	-	-	-	-	-	-	-	-	-	-	-	-	-	-	-	-	-	-	-	-	-	-	-	GyrA-83T	AmpC*	-	-	-	-	-
	KAM5	0	0	-	0	-	0	-	-	85*	119*	57*	-	-	-	-	-	-	-	-	-	-	-	-	-	-	-	-	-	-	-	-	-	-	-	-	-	-	-	-	-	GyrA-83T	AmpC*	-	-	-	-	-
	KAM6	0	0	-	0	-	0	-	-	85*	119*	57*	-	-	-	-	-	-	-	-	-	-	-	-	-	-	-	-	-	-	-	-	-	-	-	-	-	-	-	-	-	GyrA-83T	AmpC*	-	-	-	-	-
	KAM7	0	2	-	0	-	0	-	-	85*	119*	57	-	-	-	-	-	-	-	-	-	-	-	-	-	-	-	-	-	-	-	-	-	-	-	-	-	-	AadA1-pm*?;Aac6-Ib;AphA6*?	-	-	Qnr-S1;GyrA-83T	AmpC*;OXA-9	NDM-1	CTX-M-15;SHV-12	-	-	TEM-54*
	KAM8	1	0	ybt unknown	0	-	0	-	-	85*	119*	57*	5	19	6	5	1	51*	53*	9*	5	5*	21	-	-	-	-	-	-	-	-	-	-	-	-	-	-	-	-	-	-	GyrA-83T	AmpC*	-	-	-	-	-
	KAM9	0	0	-	0	-	0	-	-	85*	119*	57*	-	-	-	-	-	-	-	-	-	-	-	-	-	-	-	-	-	-	-	-	-	-	-	-	-	-	-	-	-	GyrA-83T	AmpC*	-	-	-	-	-
